# Supplementary material for: Identification of Diagnostic Biomarkers and Their Correlation with Immune Infiltration in Age-Related Macular Degeneration
Source: Diagnostics (Basel). 2021 Jun 12;11(6):1079. doi: 10.3390/diagnostics11061079 (PMC8231534; doi:10.3390/diagnostics11061079)
Supplement: Supplementary file 1 [file diagnostics-11-01079-s001.zip]

Archive with 1 entries (1 files):
- Supplementary Table S1-S3.pdf
